# Supplementary material for: Genome-Wide Identification of the CtNF-Y Gene Family and Expression Analysis of Different Flower Colours and Different Flowering Stages in Carthamus tinctorius L
Source: Plants (Basel). 2025 Jul 9;14(14):2111. doi: 10.3390/plants14142111 (PMC12299961; doi:10.3390/plants14142111)
Supplement: Supplementary file 1 [file plants-14-02111-s001.zip]

Archive with 2 entries (2 files):
- plants-3678567- CONVERSION REVISED All Supplementary Table.xlsx
- plants-3678567- CONVERSION REVISED Supplementary Figure.pdf
