# Supplementary material for: Genome-Wide Identification of the CtNF-Y Gene Family and Expression Analysis of Different Flower Colours and Different Flowering Stages in Carthamus tinctorius L
Source: Plants (Basel). 2025 Jul 9;14(14):2111. doi: 10.3390/plants14142111 (PMC12299961; doi:10.3390/plants14142111)
Supplement: Supplementary file 1 [file plants-14-02111-s001.zip › plants-3678567- CONVERSION REVISED All Supplementary Table.xlsx]

## Sheet: CtNF-Y Nucleic acid sequence
Supplementary Table 3 Nucleic acid sequence of CtNF-Y family members
>CtAH06T0161100.1=NF-YA1			Length=642bp
ATGTCCTCCTCTGCTCCTGAATTTTCTGACTACCATGGTCACCCTATCTCCAAGTTACAT GGCCCGAAAGATTCAGAAGGAGATAATAGTGAAAGTGAGGTCCAGCAAAGCCGATTGGAT GCTCAGATTCACTCTTCACCGCCTTCAACTGGAATATCTCATCCTTCTATTTCGACGCCA AACGTCCCATACCCTACTCAGCTTGGAGCCAATGCTTTGGGGCAAGCAGCTTATCCGTAT CCAGATCCTTACTACAGGAGTATGTACGCTCCATATGAATCACAACCGTATCCAACTCAG CCGTATCCAGTGCAACCTATGGTACACCTTCAGTTGATGGGAATTCATCAAGCTGGTGTT CCTCTCCCATCAGATACGGTCGAGGAGCCAGTT…
>CtAH06T0254200.1=NF-YA2			Length=885bp
ATGCAAGAATTGGTCAAGAATAACTCTGAACCGGGTGATCTTCGATCCGGTGCACCCGGG TATCCGTCTCAGTGGACGGGTGGCGAGTCGTTTGTGGAACAATCGACTCTTTCTAATAAC TTGAGCTTGAAAATGGGTTCATCGGCCCCACATCATCAAAACACGAAGCAATTGGGGCTT CAATTTCCGTTTCAAGATCAAGATTCATCATCAACTCAATCGACGTGCCAATCGTATCCT GAAGTGGCCAGTGCGGGCGATTTTGGGGAAAACAAGTTCTCGATTCAATCGGGGTATAAC GGAACGCATGCGAGTCATGAAGAAGGTAGTGTGGGGTCCGGTTTCGCTTCACAAGTTGAT CGCCGGCAGCCATATCTTCCTCATCCTCAAGCG…
>CtAH11T0162900.1=NF-YA3			Length=1065bp
ATGTCCTCCACTGCCATGCAAGCGAATTCAGCTGATTCGTCTTCACCTGAACAATCATCA GGTAGGGACTCACAGTCTGATGAAGTTCTAAGCGAGGAAGAAGATGACGTTAGCAAAGAA TCACATGGTGTGCCATATTTTCCTTCAGATGGCTACGGACAAGGACAGCAGGATTTTCAG CATGGAATGCCAAACATACTTCCCAGGAACGAAGAAACCGCTGCACAGACACCGCAGCCT GAACTCGTTGGACACTCAGTTGCTTGTGCTTCAAATCCGTATTACGACCCATATTATGGT GGGATGATGGCAGCTTATGGTCAGCAGTTGGTTCATCCACAGTTTCTTGAAATGCACCAA GTGAGGATGCCGTTACCCCTTGAAATGGCACAA…
>CtAH03T0049100.1=CtNF-YB1			Length=543bp
ATGGCGGATTCGGATAACGAATCGGGAGGTCATAACGCCGGCGGCGAGCTATCGGCCCGG GAGCAGGACAGGTTCCTGCCGATCGCTAACGTGAGCCGGATCATGAAGAAGGCGCTGCCG GCGAACGCGAAGATCTCGAAGGACGCGAAGGAGACGGTGCAGGAGTGCGTGTCGGAGTTC ATCAGCTTCATCACCGGGGAGGCCTCCGACAAGTGCCAGCGGGAGAAGCGGAAGACGATC AACGGCGACGATCTGCTGTGGGCGATGACCACGCTAGGGTTTGAAGAATACGTCGAGCCT CTGAAGGTCTACCTGGCCAAGTACAGGGAGATGGAAGGGGAGAAGACGACGATCGGGAGG CCGATTGAGAAGGACGGATCGTCCGGAGGCGGC…
>CtAH05T0060600.1=CtNF-YB2			Length=393bp
ATGGTGGATGAGCATGATAACTTGCTGCCCATTGCAAATGTGGGCCGAATCATGAAACGG ATCTTGCCACCGACGGCGAAGATCTCTAAAGAAGCCAAGGAAACGATGCAGGAGTGCGCA TCAGAGTTCATCAGCTTCGTAACTGGGGAGGCATCGGACAAATGTCGCAAGGAGAATCGC AAGACGGTAAATGGAGACGACGTGTGTTGGGCTCTTGCGTCGTTGGGATTCGATGACTCT TCTGAAGCCACGGTGAGGTACTTGAGTAAGTATAGGGAGTTTGAGAGGGAGAAAGCAGCT GCTGCCAACCAAGTTAAAGAAGAAAATGTTGATAAATTAGCTGTTGAAGGATCATCATCC AACAGCTGTAAAAGGAGATATGATCATTCCTAG
>CtAH08T0064400.1=CtNF-YB3			Length=498bp
ATGGCGGATGGTCCTGGGAGTCCGGCTGGTGGTGGGAGTCATGAAAGCGGCGGTGAACAG AGCCCTCACTCCAACTCCAACATCAGGGAGCAGGACAGGTTCCTCCCGATCGCTAACATA AGCCGGATCATGAAGAAGGCATTGCCTGCCAACGGCAAGATCGCCAAGGACGCTAAGGAC ACCGTTCAGGAGTGCGTTTCCGAGTTCATCAGTTTCGTCACTAGCGAGGCCAGTGATAAG TGTCAGAAAGAGAAGAGGAAGACAATTAATGGGGATGATTTGCTCTGGGCTATGGCTACA CTAGGGTTTGAAGATTATATTGATCCCCTCAAGGCTTACCTGTCTAGATACAGAGAGGGC GATACAAAGGGTTCTGCAAGGGGCGGAGATGGA…
>CtAH08T0094700.2=CtNF-YB4			Length=525bp
ATGGCGGAGGGCCCGGCGAGTCCAGGCGGTGGAAGCCATGAGAGTGGGGATCTGAGTCCA AGGTCGTCGAATGTTCGGGAGCAGGATAGGTTCTTGCCGATTGCGAATATCAGTCGGATT ATGAAGAAAGGCTTACCAGCTAATGGCAAAATTGCAAAGGATGCTAAGGAGACTGTGCAG GAGTGCGTTTCAGAGTTTATCAGTTTTATCACAAGCGAGGCAAGTGACAAGTGTCAAAGG GAAAAGAGGAAAACTATTAATGGTGATGATCTTCTATGGGCAATGGCTACCCTGGGGTTC GAAGATTATATTGAGCCACTCAAGTCATACTTGAATCGTTACAGAGAGGGTGACACTAAG GGATCTGGAAAGGGCCATGATGGATCTAGCAGG…
>CtAH10T0195000.1=CtNF-YB5			Length=450bp
ATGGCGGATGGTCCTGGTAGTCCGGCCGGTGGGAGTCATAGCGGCGGAGAGCGGAGTCCT CAGTCGAATTACAACATCAGGGAACAGGATAGGTTCCTTCCGATCGCTAATATAAGTCGT ATTATGAAGAAGGCCTTGCCTACCAATGGGAAGATCGCCAAGGACGCCAAGGACACCGTT CAGGAATGCGTTTCCGAGTTCATCAGTTTCATCACTAGCGAGGCTAGTGACAAGTGTCAG AAAGAGAAGAGGAAGACAATTAATGGTGACGACCTGTTGTGGGCGATGGCTACGTTAGGT TTCGAAGATTACATCGATCCGCTCAAAGCTTACCTATCTAGGTACAGAGAGGGTGATACT AAGGGATCTGCTAGGGGTGGGGATGGATCTGGT…
>CtAH05T0054900.1=CtNF-YC1			Length=786bp
ATGGATCAGCAAGGGCATGGGCAGGCTCCAGGTATGGGGGCTGTCGGTAGCTCTGCTCAG ATGCCTTACAGCATGGCACCATATCCACCAAATCAAATGATGGGGATCGTACCCCCTTCG TCAGTCGGATTAGCTGTTCAGCCCTCACAAACATCCGGCCTTCCCTCCCCTCCAGCACAG CTTGCACAACAGCAACTGGCTTATCAGCACATCCACCAGCAACAGCAACAGCAACTGCAT CAACAGCTCCAGAGCTTCTGGTCCAACCAGTACCAAGAAATCGAGCAAACAACCGATTTC AAGAACCATAGTCTTCCGTTGGCAAGGATCAAGAAGATTATGAAGGCAGATGAGGATGTG AGAATGATATCGGCTGAAGCACCCGTGATATTT…
>CtAH05T0182800.1=CtNF-YC2			Length=804bp
ATGCGTATAAAAGTGAAAGTCGCCCCGGGCGACTTCCGGTGGGGCGACGCCGGAGAAAAC ATGCCAGAATCGTTGCCTCTGAATATGGATCAGCAAGAGCACGGGCAGGGTAGCTCAGGT CAGATGCCATATGGATATCCACCGAATCAAATTCAAACTCCACAATCGGTCGGTCTTCCT TCACCTCCATCACAGCTTGCACAACAGCAACTTGCTTATCAGCACATCCACCAGCAACAG CAACAGCAGTTGCATCAACAACTCCAGAGTTTCTGGGCAAATCAGTACCAGGAGATCGAA CAAACAACTGACTTTAAAAACCATAGTTTACCATTGGCTAGGATTAAGAAGATCATGAAG GCAGATGAAGATGTGAGAATGATATCAGCTGAA…
>CtAH08T0199800.1=CtNF-YC3			Length=789bp
ATGGATCTACAAGGGCATGGGCAACCCCAGGCTAGCAACATGATGGGCAATGTACCTCAG TTACCATATGCAACAAACCCATATGATTCAACCCAAATAAGTGGAGCCCCCGGCAGAGGA CCGGTAGTAACATCTGGTGGCCCCATTCAAGCCACCACTCAGCCCACAGCTGCTCAATTG GCTCAACAACAGCTGGCTTATCAGCAAATCCAACAACAGCAACAGCAGCAACTTCAGCAG CAGCTCCAATCATTCTGGGCAAACCAGTATCGAGAAATTGAAAACGTGAATGATTTCAAG AACCACAGCCTTCCATTGGCAAGAATCAAGAAGATCATGAAGGCCGATGAGGATGTGAGG ATGATATCAGCAGAAGCACCTATCGTGTTTGCA…

## Sheet: CtNF-Y amino acid sequence
Supplementary Table 4 Amino acid sequence of CtNF-Y family members
>CtAH06T0161100.1=NF-YA1
MSSSAPEFSDYHGHPISKLHGPKDSEGDNSESEVQQSRLDAQIHSSPPSTGISHPSISTPNVPYPTQLGANALGQAAYPYPDPYYRSMYAPYESQPYPTQPYPVQPMVHLQLMGIHQAGVPLPSDTVEEPVFVNAKQYHGILRRRQCRAKAESENKAHKSRKPYLHESRHLHALRRSRGCGGRFEKKDKHQKEMSSDDNSESQVNINLNSDKT*
>CtAH06T0254200.1=NF-YA2
MQELVKNNSEPGDLRSGAPGYPSQWTGGESFVEQSTLSNNLSLKMGSSAPHHQNTKQLGLQFPFQDQDSSSTQSTCQSYPEVASAGDFGENKFSIQSGYNGTHASHEEGSVGSGFASQVDRRQPYLPHPQAMSVISTRVPLPLDFAQDEPIFVNAKQYNAILRRRQYRAKLEAQNKLAKPRKPYLHESRHVHALKRARGPGGRFLNVKKIQESQPDGSIDGGGSRGGGGDGGGGGDGGGGGTCSDITSVSNGDNFYHQQDHKFSIYHSHVGPGPTHLGGPTGGSVLGGTHHMFR*
>CtAH11T0162900.1=NF-YA3
MSSTAMQANSADSSSPEQSSGRDSQSDEVLSEEEDDVSKESHGVPYFPSDGYGQGQQDFQHGMPNILPRNEETAAQTPQPELVGHSVACASNPYYDPYYGGMMAAYGQQLVHPQFLEMHQVRMPLPLEMAQEPVYVNAKQYHAILRRRQSRAKAELEKKLIKDRKWMVSSVGQGSNPAGDYLLRYLALGLVHRAGSWARGISRCPFISGYPRNVSALSCIILHLHTSLSSVQSCLCTNHKPYLHESRHQHAMRRVRSSGGRFAKKTETNAGDDKKATGSGSSGMKRVQSDQSSESFLEKRGGVVNSCNGRRYDNQDGFQTSSYHSDIGDGGGSLGQQWATRPANQGSQRAVAMK*
>CtAH03T0049100.1=CtNF-YB1
MADSDNESGGHNAGGELSAREQDRFLPIANVSRIMKKALPANAKISKDAKETVQECVSEFISFITGEASDKCQREKRKTINGDDLLWAMTTLGFEEYVEPLKVYLAKYREMEGEKTTIGRPIEKDGSSGGGGGAAAGGGGSGGGVSSSGGGYNEYGGVYGGHHQQMYNPGPGPGPGSSSI*
>CtAH05T0060600.1=CtNF-YB2
MVDEHDNLLPIANVGRIMKRILPPTAKISKEAKETMQECASEFISFVTGEASDKCRKENRKTVNGDDVCWALASLGFDDSSEATVRYLSKYREFEREKAAAANQVKEENVDKLAVEGSSSNSCKRRYDHS*
>CtAH08T0064400.1=CtNF-YB3
MADGPGSPAGGGSHESGGEQSPHSNSNIREQDRFLPIANISRIMKKALPANGKIAKDAKDTVQECVSEFISFVTSEASDKCQKEKRKTINGDDLLWAMATLGFEDYIDPLKAYLSRYREGDTKGSARGGDGSGKKDTMGSQLVPNAQFPHQGAYTQGMNFLNSHV*
>CtAH08T0094700.2=CtNF-YB4
MAEGPASPGGGSHESGDLSPRSSNVREQDRFLPIANISRIMKKGLPANGKIAKDAKETVQECVSEFISFITSEASDKCQREKRKTINGDDLLWAMATLGFEDYIEPLKSYLNRYREGDTKGSGKGHDGSSRKDGMQSSHNPQHAHQNSYPQGLNYANSQAQAQQHMMVQMQRTE*
>CtAH10T0195000.1=CtNF-YB5
MADGPGSPAGGSHSGGERSPQSNYNIREQDRFLPIANISRIMKKALPTNGKIAKDAKDTVQECVSEFISFITSEASDKCQKEKRKTINGDDLLWAMATLGFEDYIDPLKAYLSRYREGDTKGSARGGDGSGKKDTIESQLTPNAQVRAK*
>CtAH05T0054900.1=CtNF-YC1
MDQQGHGQAPGMGAVGSSAQMPYSMAPYPPNQMMGIVPPSSVGLAVQPSQTSGLPSPPAQLAQQQLAYQHIHQQQQQQLHQQLQSFWSNQYQEIEQTTDFKNHSLPLARIKKIMKADEDVRMISAEAPVIFARACEMFILELTLRSWNHTEENKRRTLQKNDIAAAITRTDIFDFLVDIVPREDLKDEVIASTIPRGGPLPVGAPTEGLPYYYMPPPQVGASGMYMGKPVDPQALYGQQPRPYMAQPMWPQQQQQEPQEDA*
>CtAH05T0182800.1=CtNF-YC2
MRIKVKVAPGDFRWGDAGENMPESLPLNMDQQEHGQGSSGQMPYGYPPNQIQTPQSVGLPSPPSQLAQQQLAYQHIHQQQQQQLHQQLQSFWANQYQEIEQTTDFKNHSLPLARIKKIMKADEDVRMISAEAPVIFARACEMFILELTLRSWNHTEENKRRTLQKNDIAAAITRTDIFDFLVDIVPREDLKDEVLASTIPRGGPLPVGPPTEGLPYYYMPPPPQVGASGMYMGKPVDPQALYGQQPNPYMAQPLWPQQQEQEPQGDA*
>CtAH08T0199800.1=CtNF-YC3
MDLQGHGQPQASNMMGNVPQLPYATNPYDSTQISGAPGRGPVVTSGGPIQATTQPTAAQLAQQQLAYQQIQQQQQQQLQQQLQSFWANQYREIENVNDFKNHSLPLARIKKIMKADEDVRMISAEAPIVFARACEMFILELTLRSWNHTEENKRRTLQKNDIAAAITRTDIFDFLVDIVPREDIKDEVMTSMPTVTVPVGGPSDTFPYYYMPAQQSPQSGTPGMMPNKPMLDPALYAQQPPPYMGPGIWPQPPQQPQSPSDS*

## Sheet: Transcriptome data  
Supplementary Table 5 Transcriptome data size and quality control
sample	raw_reads	clean_reads	clean_bases	Q20	Q30
W-2_1	46807842	46114054	6.92G	99.04	97.15
W-2_2	47953228	47190734	7.08G	99.03	97.1
W-2_3	47937524	47179848	7.08G	98.95	97.01
W0_1	46855566	45758174	6.86G	97.53	93.66
W0_2	47378810	46686162	7.0G	99.02	97.07
W0_3	47394336	46772314	7.02G	98.89	96.88
W2_1	47325274	46696714	7.0G	99.02	97.17
W2_2	40227792	39346310	5.9G	97.54	93.6
W2_3	47573960	46985186	7.05G	98.92	96.97
Y-2_1	47993552	47240034	7.09G	98.85	96.78
Y-2_2	42342946	41747216	6.26G	98.86	96.79
Y-2_3	39412420	38858326	5.83G	98.84	96.74
Y0_1	41612804	40971744	6.15G	98.85	96.74
Y0_2	47901104	47133738	7.07G	98.92	96.9
Y0_3	39794600	39166822	5.88G	98.9	96.85
Y2_1	40586854	39961752	5.99G	98.85	96.71
Y2_2	46297070	45761988	6.86G	98.97	97.04
Y2_3	48847066	48334538	7.25G	98.87	96.8
R-2_1	47261952	46622438	6.99G	98.83	96.69
R-2_2	48751918	48124974	7.22G	98.94	96.95
R-2_3	40352220	39800268	5.97G	98.88	96.83
R0_1	47586698	46819720	7.02G	98.86	96.75
R0_2	46179366	45524352	6.83G	98.86	96.81
R0_3	48193550	47322950	7.1G	98.91	96.96
R2_1	45296710	44582340	6.69G	98.91	96.87
R2_2	44141760	41198042	6.18G	98.99	97.02
R2_3	46315244	45674352	6.85G	98.91	96.89

## Sheet: qRT
Supplementary Table 6 qRT-PCR primer sequence
Primer name	Sequence
CtNF-YA1-F	TCTTCACCGCCTTCAACTGG
CtNF-YA1-R	TAGGTTGCACTGGATACGGC
CtNF-YB1-F	GCCGATTGAGAAGGACGGAT
CtNF-YB1-R	ATACATCTGCTGGTGGTGGC
CtNF-YB4-F	GCCATGAGAGTGGGGATCTG
CtNF-YB4-R	ACTTGTCACTTGCCTCGCTT
Ct60s-F	GGCAACACTGGTCTTGATCCAT
Ct60s-R	CTGCGATTGTTGGATAATGGATG

## Sheet: clone
Supplementary Table 7 Gene cloning primer
Primer name	Sequence
CtNF-YA1-TY-F	atttggagaggacagggtaccATGTCCTCCTCTGCTCCTGAATT
CtNF-YA1-TY-R	accatggtactagtgtcgacGGTTTTGTCGGAGTTGAGATTGA
CtNF-YB1-TY-F	atttggagaggacagggtaccATGGCGGATTCGGATAACG
CtNF-YB1-TY-R	caccatggtactagtgtcgacAATAGATGATGAGCCCGGACC
CtNF-YB4-TY-F	atttggagaggacagggtaccATGGCGGAGGGCCCGGCG
CtNF-YB4-TY-R	caccatggtactagtgtcgacCTCTGTGCGTTGCATCTGGA
